# Supplementary material for: Multiscale Modeling of Bistability in the Yeast Polarity Circuit
Source: Cells. 2024 Aug 15;13(16):1358. doi: 10.3390/cells13161358 (PMC11352540; doi:10.3390/cells13161358)
Supplement: Supplementary file 1 [file cells-13-01358-s001.zip]

Archive with 2 entries (2 files):
- cells-3112440-Supplementarey Movies.zip
- cells-3112440-supplementary.pdf
